# Supplementary material for: On the Role of Stimulus-Response Context in Inhibitory Control in Alcohol Use Disorder
Source: J Clin Med. 2022 Nov 4;11(21):6557. doi: 10.3390/jcm11216557 (PMC9657501; doi:10.3390/jcm11216557)
Supplement: Supplementary file 1 [file jcm-11-06557-s001.zip]

Archive with 1 entries (1 files):
- jcm-1999468-supplementary.pdf
